# Supplementary material for: Unlocking the Potential of Peach Palm (Bactris gasipaes Kunth) for Plant-Based Foods: A Review of Nutritional, Techno-Functional, and Bioactive Attributes
Source: Foods. 2025 Dec 2;14(23):4134. doi: 10.3390/foods14234134 (PMC12692067; doi:10.3390/foods14234134)
Supplement: Supplementary file 1 [file foods-14-04134-s001.zip]

Archive with 1 entries (1 files):
- foods-3991886-supplementary.pdf
